# Supplementary material for: High Resolution X Chromosome-Specific Array-CGH Detects New CNVs in Infertile Males
Source: PLoS One. 2012 Oct 9;7(10):e44887. doi: 10.1371/journal.pone.0044887 (PMC3467283; doi:10.1371/journal.pone.0044887)
Supplement: Table S3 — A general outline of the array-CGH findings with phenotypic description of patients and controls. (XLS) [file pone.0044887.s004.xls]

## Sheet: Foglio1
CNV CODE	LOSS or GAIN	Region	Size (Kb)	Start	End	Coding sequences within the CNV	DGV	SD	Frequency in patients (n=96)	Patient Code CNV carrier	Semen Phenotype (total sperm count in x106 )	Testis histology (sperm recovery)	Frequency in controls (n=103)	Control Code CNV carrier	Semen Phenotype (total sperm count in x106)
1a	GAIN	Xp22.33	224.83	1544	226372	PLCXD1, GTPBP6, PPP2R3B		N	1	A800	Oligozoospermia (2)		0
4.A	GAIN	Xp22.33	237.08	153373	390452	PLCXD1, GTPBP6, PPP2R3B		N	0				1	08-373	Normozoospermic (75)
5	GAIN	Xp22.33	160.10	302644	462740	NO		N	1	A326	Oligozoospermia (6.3)		0
5.A	GAIN	Xp22.33	241.98	674222	916206	NO		N	0				1	07-507²	Normozoospermic (188)
5.B	LOSS	Xp22.33	12.63	701071	713696	NO		N	0				1	08-103	Normozoospermic (240)
5.C	GAIN	Xp22.33	420.72	747358	1168080	NO		N	0				1	08-648	Normozoospermic (56)
11	GAIN	Xp22.33	39.73	1347599	1387328	CSF2RA		N	1	MMP718²	Oligozoospermia (6.4)		0
12	GAIN	Xp22.33	17.30	1693897	1711194	ASMT	Variation_73908 Variation_83259	N	1	06-111²	Azoospermia (0)		3	C17²	Normozoospermic (570)
												SCOS Type1		C104	Normozoospermic (280)
														08-18	Normozoospermic (355)
12.A	GAIN	Xp22.33	6.61	1693897	1700511	ASMT		N	0				1	08-29	Normozoospermic (294)
12.B	GAIN	Xp22.33	683.74	1716023	2399766	ASMT, DHRSX		Y	0				1	C11²	Normozoospermic (78.70)
14	GAIN	Xp22.33	1.40	1896197	1897608	NO	Variation_31542	Y	2	M8²	Oligozoospermia (0.6)		0
										07-170³	Oligozoospermia (0.53)	Maturation Arrest/Hypospermatogenesis
15	LOSS	Xp22.33	1.40	1896197	1897608	NO	Variation_104545	Y	23	05-123	Azoospermia (0)	Maturation Arrest	1	C73	Normozoospermic (384)
										06-111²	Azoospermia (0)	SCOS Type1(sp-)
										06-157	Azoospermia (0)	Maturation Arrest (sp+)
										06-201	Azoospermia (0)	Maturation Arrest (sp-)
										07-99²	Azoospermia (0)	SCOS Type1(sp-)
										07-341²	Azoospermia (0)	Maturation Arrest (sp-)
										07-505	Azoospermia (0)	SCOS Type1(sp-)
										08-26	Azoospermia (0)	SCOS Type1(sp-)
										08-92²	Azoospermia (0)	SCOS Type1(sp-)
										08-259²	Azoospermia (0)	SCOS Type1(sp-)
										08-262	Azoospermia (0)	Maturation Arrest/Hypospermatogenesis (sp-)
										08-282	Azoospermia (0)	SCOS Type1(sp-)
										09-263	Azoospermia (0)	SCOS Type1(sp-)
										A371²	Oligozoospermia (0.01)
										09-223	Oligozoospermia (0.79)	SCOS/Hypospermatogenesis
										A833	Oligozoospermia (0.6)
										A448²	Oligozoospermia (13.4)
										A456	Oligozoospermia (2.7)
										05-172	Azoospermia (0)	SCOS Type2 (sp+)
										05-205²	Azoospermia (0)	SCOS Type1(sp-)
										A688	Oligozoospermia (6.1)
										09-137	Azoospermia (0)	Hypospermatogenesis
										05-236²	Azoospermia (0)	SCOS/Maturation Arrest
15.A	GAIN	Xp22.33	27.94	2382699	2410643	DHRSX	Variation_83270	Y	0				1	08-471	Normozoospermic (157.50)
15.B	GAIN	Xp22.33/22.32	280.09	4206493	4486580	NO		N	0				1	07-462	Normozoospermic (197.50)
16	LOSS	Xp22.32	7.76	4250413	4258174	NO	Variation_52995	N	2	07-13³	Azoospermia (0)	Maturation Arrest (sp+)	1	08-196	Normozoospermic (185.50)
										07-170³	Oligozoospermia (0.53)	Maturation Arrest/Hypospermatogenesis
16.A	GAIN	Xp22.31	1609.42	6487238	8096662	HDHD1, STS, VCX, PNPLA4, MIR651		N	0				1	C53³	Normozoospermic (271)
17	LOSS	Xp22.31	31.70	6594834	6626533	NO		N	1	A448²	Oligozoospermia (13.4)		0
18	LOSS	Xp22.31	82,00	6756310	6838310	NO	Variation_8908 Variation_53018 Variation_34619	N	1	07-96	Azoospermia (0)	SCOS Type1(sp-)	0
19	GAIN	Xp22.31	245.03	7002649	7247676	STS; HDHD1A		N	1	A761	Oligozoospermia (2.4)		0
19.A	GAIN	Xp22.31	129.96	7961788	8091751	MIR651	Variation_39337	N	0				1	C85	Normozoospermic (215.60)
19.B	GAIN	Xp22.31	177.54	8411159	8588699	KAL1		N	0				1	08-340	Normozoospermic (117)
20	GAIN	Xp22.2	602.10	11104518	11706614	ARHGAP6, AMELX, MSL3		N	1	M9	Azoospermia (0)	SCOS	0
20.A	GAIN	Xp22.2	665.88	14590604	15256487	MOSPD2, GLRA2, FANCB, ASB9, ASB11, PIGA		N	0				1	07-507²	Normozoospermic (188)
20.B	GAIN	Xp22.13	13.34	18018894	18032238	NO		N	0				1	C115	Normozoospermic (760)
22	LOSS	Xp22.11	24.35	22969648	22993997	NO		N	1	MMP718²	Oligozoospermia (6.4)		0
23	LOSS	Xp21.3	6.69	25274024	25280712	NO		N	1	A142	Cryptozoospermia (0.01)		0
24	LOSS	Xp21.3	67.33	26891769	26959101	NO		N	1	M4	Azoospermia (0)		0
25	GAIN	Xp21.3	60.40	27277529	27337933	NO		N	1	05-223	Azoospermia (0)	SCOS/Maturation Arrest	0
25.A	LOSS	Xp21.2	9.69	31282923	31292613	DMD		N	0				1	08-395	Normozoospermic (50)
25.B	LOSS	Xp21.1	28.26	33953232	33981492	NO	Variation_7783	N	0				2	07-272	Normozoospermic (512,50)
														C119²	Normozoospermic (394,40)
25.C	GAIN	Xp21.1	185.02	34931807	35116827	NO		N	0				1	08-414³	Normozoospermic (138)
25.D	GAIN	Xp21.1	215.00	35269628	35484626	NO		N	0				1	08-414³	Normozoospermic (138)
26	GAIN	Xp21.1	88.57	37168387	37256960	PRRG1		N	1	07-516²	Azoospermia (0)	SCOS/Hypospermatogenesis	0
27	GAIN	Xp21.1	9.61	37242364	37251969	NO	N	Y	1	07-13³	Azoospermia (0)	Maturation Arrest (sp+)	0
30	GAIN	Xp11.23	81.13	47766391	47847516	ZNF630	Variation_53003 Variation_9343 Variation_83491	Y	1	08-79²	Azoospermia (0)	Maturation Arrest (sp-)	0
31	LOSS	Xp11.23	81.13	47766391	47847516	ZNF630	Variation_96640 Variation_9861 Variation_53005	Y	1	A630	Oligozoospermia (7.2)		0
31.A	GAIN	Xp11.23	78.87	48021982	48100848	SSX3		Y	0				1	07-531	Normozoospermic (167.50)
32	LOSS	Xp11.22	4.15	52065798	52069943	NO		N	1	A162	Cryptozoospermia (0,01)		0
33.A	LOSS	Xp11.21	58.89	56403390	56462278	NO		N	0				1	C7	Normozoospermic (416)
34.A	GAIN	Xp11.12	48.06	56870427	56918489	NO		N	0				1	08-105	Normozoospermic (550)
35	GAIN	Xp11.1	117.14	57318438	57435573	FAAH2		N	1	07-451	Oligozoospermia (0.21)	Hypospermatogenesis	1	C17²	Normozoospermic (570)
36.A	GAIN	Xq11	716.03	63925948	64641977	ZC4H2; ZC3H12B		N	0				1	C87	Normozoospermic (368)
38	GAIN	Xq13.2	8.98	72202996	72211976	NO		N	1	A339	Oligozoospermia (4)		0
38.A	GAIN	Xq13.2	192.04	74375875	74567915	UPRT, ZDHHC15	Variation_74012	N	0				1	08-414³	Normozoospermic (138)
38.B	GAIN	Xq13.3	153.23	75123387	75276621	NO		N	0				1	C113	Normozoospermic (332.40)
39	GAIN	Xq21.1	21.98	76992067	77014050	MAGT1		N	1	A2³	Cryptozoospermia (0.01)		0
40	GAIN	Xq21.1	5.28	80112246	80117526	NO	Variation_83611	N	2	05-238³	Oligozoospermia (0.22)	Hypospermatogenesis	0
										07-02	Azoospermia (0)	Maturation Arrest
49	GAIN	Xq22.1	5.30	100942190	100947490	NO		N	2	08-141	Azoospermia (0)	SCOS/Maturation Arrest	2	09-01	Normozoospermic (270)
										07-99²	Azoospermia (0)	SCOS		C81²	Normozoospermic (354)
50	LOSS	Xq22.1	45.36	101803578	101848935	ARMXC5-GPRASP2		Y	1	07-22	Azoospermia (0)	SCOS Type1(sp-)	0
51	GAIN	Xq22.2	34.69	103152319	103187013	H2BFWT, H2BFM	Variation_3254	Y	5	A404	Oligozoospermia (5.8)		4	10-457	Normozoospermic (772)
										M6	Azoospermia (0)	Hypospermatogenesis		C53³	Normozoospermic (271)
										M8²	Azoospermia (0)			C81²	Normozoospermic (354)
										07-30³	Azoospermia (0)	SCOS		C110³	Normozoospermic (259.60)
										08-259²	Azoospermia (0)	SCOS
53.A	LOSS	Xq24	170.73	118278913	118449646	SLC25A43		N	0				1	C119²	Normozoospermic (394.40)
54	LOSS	Xq24	44.85	118281024	118325874	NO		N	1	MMP550	Oligozoospermia (0.24)		0
55	GAIN	Xq24	206.90	118691020	118897917	SEPT6, ANKRD58, RPL39, SNORA69, UPF3B, RNF113A, NDUFA1		N	1	07-13³	Azoospermia (0)	Maturation Arrest (sp+)	0
55.A	GAIN	Xq25	53.80	120385787	12043959	NO		N	0				1	C124	Normozoospermic (169.75)
56	LOSS	Xq25	86.07	124632886	124718959	NO		N	1	06-188	Azoospermia (0)	SCOS	0
57	LOSS	Xq25	188.03	124929673	125117699	NO	Variaiton_52924	N	1	05-238³	Oligozoospermia (0.22)	Hypospermatogenesis	0
58	GAIN	Xq25	9.68	125143278	125152957	NO		N	1	A320	Oligozoospermia (5.8)		0
58.A	LOSS	Xq25	12.68	125198109	125210792	NO		N	0				1	C32²	Normozoospermic (480)
59.A	GAIN	Xq26.3	24.69	134151039	134175725	NO		Y	0				1	C53³	Normozoospermic (271)
60	GAIN	Xq26.3	42.30	134585636	134627936	NO	Variaiton_52936	Y	1	A2³	Cryptozoospermia (0.01)		0
60.A	LOSS	Xq26.3	50.84	134801361	134852198	SAGE1		Y	0				1	C11²	Normozoospermic (78.70)
60.B	GAIN	Xq26.3	13.45	136050422	136063872	NO		N	0				1	08-322	Normozoospermic (348)
60.C	GAIN	Xq26.3	91.26	137089527	137180783	NO		N	0				1	08-119²	Normozoospermic (154)
60.D	LOSS	Xq27.1	217.83	140175103	140392930	NO		Y	0				1	C110³	Normozoospermic (259.60)
61	LOSS	Xq27.2	4.67	140773893	140778561	MAGEC3		N	1	07-30³	Azoospermia (0)	SCOS	0
64	LOSS	Xq27.3	3.92	143436347	143440268	NO	Variation_115340	N	8	07-341²	Azoospermia (0)	Maturation Arrest (sp-)	5	C110³	Normozoospermic (259.60)
										08-79²	Azoospermia (0)	Maturation Arrest (sp-)		C60	Normozoospermic (200)
										M14	Azoospermia (0)	SCOS Type 1		C45	Normozoospermic (122.40)
										M15	Oligoastenozoospermia (24.3)
										A2³	Cryptozoospermia (0.01)			C43	Normozoospermic (137)
										A616	Cryptozoospermia (0.01)
										A1020	Oligozoospermia (2.4)			C35²	Normozoospermic (122)
										MMP597	Oligozoospermia (17.4)
66	LOSS	Xq27.3	7.35	145030566	145037917	NO		N	1	07-516²	Azoospermia (0)	SCOS/Hypospermatogenesis (sp+)	0
66.A	LOSS	Xq28	37.12	147393583	147430698	AFF2		N	0				1	C77	Normozoospermic (125.40)
67	LOSS	Xq28	5.42	148456474	148461889	NO		N	1	05-196²	Azoospermia (0)	SCOS Type1	0
68	GAIN	Xq28	105.66	148686631	148792286	MAGEA8	Variaiton_31571	N	2	05-196²	Azoospermia (0)	SCOS Type1	2	C32²	Normozoospermic (480)
										05-238³	Oligozoospermia (0.22)	Hypospermatogenesis		C35²	Normozoospermic (122)
69	LOSS	Xq28	11.77	154044877	154056645	NO		N	7	07-30³	Azoospermia (0)	SCOS	3	C59	Normozoospermic (125.40)
										08-92²	Azoospermia (0)	SCOS Type1(sp-)
										A371²	Oligozoospermia (2.8)
										07-170³	Oligozoospermia (0.53)	Maturation Arrest/Hypospermatogenesis		08-119²	Normozoospermic (154)
										A955	Oligozoospermia (2.5)			C88	Normozoospermic (396)
										05-205²	Azoospermia (0)	SCOS Type1(sp-)
										A609	Oligozoospermia (8)
71	LOSS	Xq28	290.99	154586913	154877901	VAMP7, SPRY3		N	1	05-236²	Azoospermia (0)	SCOS/Maturation Arrest	0
71.A	LOSS	Xq28	122.36	154755542	154877901	VAMP7		N	0				1	C71	Normozoospermic (270)
	Semen phenotypes are reported for both patients and controls, whereas testis histology and information about sperm recovery (when TESE performed) are described only for patients. N= Not present; Y=Yes, present.² refers to subjects that displayed two CNVs; ³ refers to subjects that displayed three CNVs. Sp-: no spermatozoa recovered by TESE; Sp+: spermatozoa recovered by TESE; SCOS: Sertoli Cell O…
